# Supplementary material for: Cardiovascular benefits and safety of sotagliflozin in type 2 diabetes mellitus patients with heart failure or cardiovascular risk factors: a bayesian network meta-analysis
Source: Front Pharmacol. 2023 Nov 17;14:1303694. doi: 10.3389/fphar.2023.1303694 (PMC10691547; doi:10.3389/fphar.2023.1303694)
Supplement: Supplementary file 1 [file DataSheet1.ZIP]

Archive with 3 entries (2 files):
- Supplement/Supplement Data 1.xlsx
- Supplement/Supplementary Material.docx
- Supplement/
