# Supplementary material for: Cardiovascular benefits and safety of sotagliflozin in type 2 diabetes mellitus patients with heart failure or cardiovascular risk factors: a bayesian network meta-analysis
Source: Front Pharmacol. 2023 Nov 17;14:1303694. doi: 10.3389/fphar.2023.1303694 (PMC10691547; doi:10.3389/fphar.2023.1303694)
Supplement: Supplementary file 1 [file DataSheet1.ZIP › Supplement/Supplement Data 1.xlsx]

## Sheet: Data 1
No.	Title	First Author	Publication Year	Study Design	Study Sites	Phase	Clinical Trial Registry	Inclusion Criteria	Exclusion criteria	Therapy	Interventions		Background Therapy	Periods				Visits	Number of Patients			Mean Age / mean(standard deviation)			Gender (Male/Female)			Disease	Duration of Diabetes (y)			Baseline Body Weight (kg)			Baseline BMI (kg/m2)			Baseline HbA1c (%)			Baseline LVEF (%)			Baseline SBP (mm Hg)			Outcomes
											Experimental Group	Control Group		Screening	Placebo Run-in	Treatment	Observation		Experimental Group	Control Group	Total	Experimental Group	Control Group	Total	Experimental Group	Control Group	Total		Experimental Group	Control Group	Total	Experimental Group	Control Group	Total	Experimental Group	Control Group	Total	Experimental Group	Control Group	Total	Experimental Group	Control Group	Total	Experimental Group	Control Group	Total	HF-events	MACE	CV -death
1	Sotagliflozin in Patients with Diabetes and Recent Worsening Heart Failure	Deepak L Bhatt	2020	A Randomized, Double-blind, Placebo-controlled, Parallel-group, Multicenter Study	Multicenter (306 sites)	3	NCT03521934	1)Type 2 Diabetes Mellitus. 2)Admitted to the hospital, or urgent heart failure visit for worsening heart failure. 3)Prior diagnosis of heart failure (> 3 months). 4)Prior chronic treatment for heart failure with a loop diuretic (eg furosemide, torsemide, bumetanide) for > 30 days. 5)Randomized when hemodynamically stable, prior to hospital discharge or within 3 days of discharge. 6)Brain natriur…	1)Age < 18 years or > 85 years. 2)Worsening heart failure attributed to other causes such as pulmonary embolism, stroke, heart attack. 3)Cardiac surgery or coronary procedure within 1 month or planned during study. 4)Lower extremity complications (such as skin ulcer, infection, osteomyelitis, and gangrene) identified during screening and requiring treatment at randomization. 5)Planning to start a…	mono therapy	Sotagliflozin 200 mg qd, with possible up-titration in the first 8 months to 400 mg, for up to 21.2 months.	Placebo qd	heart failure medications: all one glucose-lowering medication: 85.4%	up to 2 weeks	NA	7.8 months	NA	week 1,2,4; month 4,8,12,16, 20	608	614	1222	68.6(9.5)	69.3(8.8)	68.9(9.1)	410/198	400/214	412/810	T2DM+HF	NA	NA	NA	NA	NA	NA	30.4 (26.3–34.3)	31.1 (27.3–34.5)	NA	7.1 (6.4–8.3)	7.2 (6.4–8.2)	NA	35 (28–47)	35 (28–45)	NA	122 (111–135)	122 (112–133)	NA	Reported	Reported	Reported
2	Sotagliflozin in Patients with Diabetes and Chronic Kidney Disease	Deepak L Bhatt	2020	A Randomized, Double-blind, Placebo-controlled, Parallel-group, Multicenter Study	Multicenter (723 sites)	3	NCT03315143	1)Type 2 Diabetes Mellitus with glycosylated hemoglobin (HbA1c) ≥7%. 2)Estimated glomerular filtration rate (eGFR) ≥25 and ≤60 milliliter/minute (mL/min)/1.73 square meter (m^2). 3)Age 18 years or older with at least one major cardiovascular risk factor or age 55 years or older with at least two minor cardiovascular risk factors.	1)Antihyperglycemic treatment has not been stable within 12 weeks prior to screening. 2)Planned coronary procedure or surgery after randomization. 3)Lower extremity complications (such as skin ulcer, infection, osteomyelitis, and gangrene) identified during screening and requiring treatment at randomization. 4)Planning to start a sodium-glucose linked transporter-2 (SGLT2) inhibitor during the st…	mono therapy	Sotagliflozin 200 mg qd, with possible up-titration in the first 6 months to 400 mg, for up to 28.9 months.	Placebo qd	one glucose-lowering medication: 96.8%	NA	NA	14.2 months	NA	NA	5292	5292	10584	68.4(8.4)	68.2(8.4)	68.3(8.4)	2945/2347	2885/2407	5830/4754	T2DM+CV risks	NA	NA	NA	NA	NA	NA	31.9 (28.1–36.2)	31.7 (28.0–36.1)	NA	8.3 (7.6–9.3)	8.3 (7.6–9.4)	NA	60 (51–64)	60 (51–65)	NA	138 (127–149)	139 (127–149)		Reported	Reported	Reported
3	Efficacy and safety of sotagliflozin in patients with type 2 diabetes and severe renal impairment	David Z I Cherney	2021	A Randomized, Double-blind, Placebo-controlled, Parallel-group, Multicenter Study	Multicenter (92 sites)	3	NCT03242018	1)≥18 years of age with diagnosed T2D, an HbA1c between ≥7% and <11%, 2)an eGFR between ≥15 and <30 mL/min/1.73 m2	a history of diabetic ketoacidosis (DKA) or severe hypoglycemia, a body mass index (BMI) ≤20 or >45 kg/m2 , SBP <120 mmHg or diastolic blood pressure (DBP) <60 mmHg while taking antihypertensives, or renal disease requiring treatment with immunosuppressive therapy or dialysis within the past 12 months or the expectation that dialysis would be needed during the study. T	mono therapy	sotagliflozin 200 mg qd sotagliflozin 400 mg qd	Placebo qd	glucose-lowering medication (except for SGLT2i)	NA	2 weeks	26 weeks	4 weeks	NA	sotagliflozin 200 mg: 92 sotagliflozin 400 mg:92	93	277	sotagliflozin 200 mg: 66.8 (10.0) sotagliflozin 400 mg: 67.3 (9.6)	68.0 (8.3)	NA	sotagliflozin 200 mg: 48/42 sotagliflozin 400 mg: 43/49	51/42	142/133	T2DM+CV risks	sotagliflozin 200 mg: 19.6 (9.3) sotagliflozin 400 mg: 18.5 (9.2)	20.7 (8.9)	NA	NA	NA	NA	sotagliflozin 200 mg: 30.9 (5.4) sotagliflozin 400 mg: 32.1 (6.2)	31.7 (5.7)	NA	sotagliflozin 200 mg: 65.6 (11.5) sotagliflozin 400 mg: 64.2 (9.6)	66.0 (11.5)	NA	NA	NA	NA	sotagliflozin 200 mg: 143.10 (14.98) sotagliflozin 400 mg: 144.20 (15.10)	144.72 (15.56)	NA	Reported	Reported	Reported
4	Efficacy and safety of sotagliflozin in patients with type 2 diabetes and stage 3 chronic kidney disease	David Z I Cherney	2023	A randomized, placebo-controlled trial	Multicenter	3	NCT03242252	1)Participants with Type 2 Diabetes (drug-naïve or on antidiabetic therapy) and documented moderate renal 2)insufficiency defined by an estimated glomerular filtration rate (eGFR) of ≥30 and <60 milliliter per minute (mL/min)/1.73 meter square (m^2) (chronic kidney disease [CKD] 3A, 3B).	1)Hemoglobin A1c (HbA1c) of <7.0% or >11.0%. 2)Type 1 diabetes. 3)Uncontrolled high blood pressure. 4)Participants with severe anemia, severe cardiovascular (including congestive heart failure New York Heart Association IV), respiratory, hepatic, neurological, psychiatric, or active malignant tumor or other major systemic disease or patients with short life expectancy that, according to the Inves…	mono therapy	sotagliflozin 200 mg qd sotagliflozin 400 mg qd	Placebo qd	glucose-lowering medication (except for SGLT2i)	NA	4 weeks	52 weeks	4 weeks	NA	sotagliflozin 200 mg: 263 sotagliflozin 400 mg: 264	260	787	sotagliflozin 200 mg: 69.6(7.5) sotagliflozin 400 mg: 69.5(8.2)	69.3(8.1)	69.5(7.9)	sotagliflozin 200 mg: 143/120 sotagliflozin 400 mg: 152/112	152	149/111	T2DM+CV risks	sotagliflozin 200 mg: 17.2(9.3) sotagliflozin 400 mg: 16.3(8.2)	17.7(9.5)	17.1 (9.0)	NA	NA	NA	sotagliflozin 200 mg: 32.3( 5.7) sotagliflozin 400 mg: 32.4 (5.2)	32.5 (5.2)	32.4 (5.4)	sotagliflozin 200 mg: 8.3 (0.9) sotagliflozin 400 mg: 8.3 (0.9)	8.3 (1.0)	8.3 (1.0)	NA	NA	NA	sotagliflozin 200 mg: 140.3 (15.2) sotagliflozin 400 mg: 141.7 (15.0)	140.6 (14.6)	140.9 (14.9)	NA	Reported	NA
5	Dapagliflozin and Cardiovascular Outcomes in Type 2 Diabetes	Stephen D Wiviott	2019	A Randomized, Double-blind, Placebo-controlled, Parallel-group, Multicenter Study	Multicenter	3	NCT01730534	1)Provision of informed consent prior to any study specific procedures 2)Female or male aged ≥40 years 3)Diagnosed with Type 2 Diabetes 4)High Risk for Cardiovascular events	1)Diagnosis of Type 1 diabetes mellitus History of bladder cancer or history of radiation therapy to the lower abdomen or pelvis at any time 2)Chronic cystitis and/or recurrent urinary tract infections 3)Pregnant or breast-feeding patients	mono therapy	dapagliflozin 10 mg qd	Placebo qd	glucose-lowering medication (except for SGLT2i, pioglitazone, or rosiglitazone)	NA	4-8 weeks	4.2 years	4.2 years	every 3 month	8582	8578	17160	63.9(6.8)	64.0(6.8)	63.9(6.8)	5411/3171	5327/3251	10738/6244	T2DM+CV risks	11(IQR: 6-16)	10.9(IQR: 6-16)	NA	NA	NA	NA	32.1(6.0)	32(6.0)	NA	8.3 (1.2)	8.3 (1.2)	NA	NA	NA	NA	135.1(15.3)	134.8(15.5)	NA	Reported	Reported	Reported
6	Dapagliflozin in Heart Failure with Mildly Reduced or Preserved Ejection Fraction	Scott D Solomon	2022	An Double-blind, Randomised, Placebo-Controlled Study	Multicenter(353 sites)	3	NCT03619213	1)Provision of signed informed consent prior to any study specific procedures. 2)Male or female patients age ≥40 years. 3)Documented diagnosis of symptomatic heart failure (NYHA class II-IV) at enrolment, and a medical history of typical symptoms/signs of heart failure ≥6 weeks before enrolment with at least intermittent need for diuretic treatment. 4)Left Ventricular Ejection Fraction (LVEF) >40…	1)Receiving therapy with an SGLT2 inhibitor within 4 weeks prior to randomisation or previous intolerance to an SGLT2 inhibitor. 2)Type 1 diabetes mellitus (T1D). 3)eGFR <25 mL/min/1.73 m2 (CKD-EPI formula) at Visit 1. 4)Systolic blood pressure (BP) <95 mmHg on 2 consecutive measurements at 5-minute intervals, at Visit 1 or at Visit 2. 5)Systolic BP≥160 mmHg if not on treatment with ≥3 blood pres…	mono therapy	dapagliflozin 10 mg qd	Placebo qd	glucose-lowering medication (except for SGLT2i)	NA	NA	2.3 years	2.3 years	day 30, day 120, and every 120 days thereafter	1401	1405	2806	71.8(9.6)	71.5(9.5)	71.7(9.6)	790/611	784/621	1574/1232	T2DM+HF	NA	NA	NA	NA	NA	NA	29.8(6.2)	29.9(6.1)	NA	NA	NA	NA	54.0±8.6	54.3±8.9	NA	128.0(15)	128.0(15)	NA	Reported	NA	NA
7	Dapagliflozin in Patients with Heart Failure and Reduced Ejection Fraction	John J V McMurray	2019	An Double-blind, Randomised, Placebo-Controlled Study	Multicenter(353 sites)	3	NCT03036124	1)Provision of signed informed consent prior to any study specific procedures 2)Male or female, aged ≥18 years 3)Established documented diagnosis of symptomatic HFrEF (NYHA functional class II-IV), which has been present for at least 2 months 4)LVEF≤40% 5)Elevated NT-proBNP levels 6)Patients should receive background standard of care for HFrEF and be treated according to locally recognized guidel…	1)recent treatment with or unacceptable side effects associated with an SGLT2 inhibitor 2)type 1 diabetes mellitus 3)symptoms of hypotension or a systolic blood pressure of less than 95 mm Hg 4)estimated glomerular filtration rate (eGFR) below 30 ml per minute per 1.73 m2 of body-surface area (or rapidly declining renal function)	mono therapy	dapagliflozin 10 mg qd	Placebo qd	glucose-lowering medication (except for SGLT2i)	2 weeks	NA	18.2 months	18.2 months	day 14, day 60, day 120, and every 120 days thereafter	1075	1064	2139	66.2(11.0)	66.5(10.8)	66.3(10.9)	819/256	891/184	1710/440	T2DM+HF	NA	NA	NA	NA	NA	NA	28.2(6.0)	28.1(5.9)	NA	NA	NA	NA	31.2(6.7)	30.9(6.9)	NA	122.0(16.3)	121.6(16.3)	NA	Reported	NA	NA
8	Effects of dapagliflozin vs vildagliptin on cardiometabolic parameters in diabetic patients with coronary artery disease: a randomised study	Phrommintikul A	2019	A Randomized, Double-blind, Placebo-controlled, Parallel-group, Multicenter Study	1 site in Tailand	4	NCT03178591	1)Adult patients (age ≥ 18 y), male or non‐child bearing potential female with type 2 diabetes who had glycated haemoglobin (HbA1c) level within 6.5–9.0% and an established CAD were eligible for the study. 2)Established CAD was defined as stable angina with >70% stenosis of at least 1 major epicardial artery from coronary angiogram or coronary computed tomography angiography, or post myocardial i…	1)significant renal function (estimated GFR <30 mL/min) 2)significant hepatic impairment or ALT/AST elevations beyond 2 times of upper normal limit or known hepatic failure; 3)planned coronary intervention or planed surgical intervention (percutaneous coronary intervention or coronary artery bypass grafting); recent (<30 d) ACS; 4)hypersensitivity to either of the study drug components; 5)history…	mono therapy	dapagliflozin 10 mg qd	Placebo qd	metformin	NA	NA	24 weeks	NA	Week4, 12, 24	21	21	42	62.60(8.27)	63.22(7.91)	NA	14/11	14/11	NA	T2DM+CV risks	NA	NA	NA	63.70(10.44)	63.06(11.93)	NA	25.63(3.00)	25.28(3.06)	NA	8.17(1.41)	8.21(1.27)	NA	57.18(16.28)	57.07(14.64)	NA	124.75(20.63)	124.50(17.88)	NA	NA	NA	NA
9	Dapagliflozin added to usual care in individuals with type 2 diabetes mellitus with preexisting cardiovascular disease: a 24-week, multicenter, randomized, double-blind, placebo-controlled study with a 28-week extension	Leiter LA	2014	A multicenter, randomized, double-blind, age-stratified, placebo-controlled study	Multicenter(173 sites)	3	NCT01042977	1)45 Years and older (Adult, Older Adult ) 2)Type 2 diabetes mellitus. 3)Cardiovascular disease 4)Uninterrupted anti-diabetic treatment for at least 8 weeks before enrolment	1)Patients with type 1 diabetes or diabetes insipidus 2)Patients with 3 or more oral anti-hyperglycaemic drugs with or without insulin and/or poorly controlled diabetes 3)Any clinically significant illness, which would compromise the patient's safety and their participation in the study	mono therapy	dapagliflozin 10 mg qd	Placebo qd	glucose-lowering medication (except for SGLT2i and rosiglitazone)	NA	NA	24 weeks	28 weeks	week 24, 52	480	482	962	63.9(7.60)	63.6(7.02)	63.8(7.31)	321/159	323/159	644/318	T2DM+CV risks	NA	NA	NA	94.53(17.804)	93.23(16.842)	93.88(17.332)	NA	NA	NA	8.04(0.759)	8.08(0.795)	8.06(0.777)	NA	NA	NA	134.9(14.53)	134.6(13.96)	134.7(14.24)	NA	NA	NA
10	Empagliflozin reduces blood pressure in patients with type 2 diabetes and hypertension	Tikkanen I	2014	A multicenter, randomized, double-blind, age-stratified, placebo-controlled study	Multicenter(113 sites)	3	NCT01370005	1)Patients >=18 years with type 2 diabetes 2)HbA1c of >= 7.0% (53 mmol/mol) and =< 10% (86 mmol/mol) 3)Mean seated systolic blood pressure 130-159 mmHg and diastolic blood pressure 80-99 mmHg	1)Uncontrolled hyperglycaemia with a glucose level >240 mg/dl (>13.3 mmol/L) after an overnight fast before randomization 2)Known or suspected secondary hypertension 3)Acute coronary syndrome (non-STEMI, STEMI and unstable angina pectoris), stroke or transient ischemic attack within 3 months prior to informed consent	mono therapy	empagliflozin 10 mg qd empagliflozin 25 mg qd	Placebo qd	drug naïve	NA	2 weeks	12 weeks	2 weeks	NA	empagliflozin 10 mg:276 empagliflozin 25 mg: 276	271	823	empagliflozin 10 mg: 60.6(8.5) empagliflozin 25 mg: 59.9(9.7)	60.3(8.8)	60.2(9.0)	empagliflozin 171/105 empagliflozin 25 mg: 156/120	168/103	495/328	T2DM+hypertension	NA	NA	NA	NA	NA	NA	NA	NA	NA	empagliflozin 10 mg: 7.87 (0.77) empagliflozin 25 mg:7.92 (0.72)	7.90 (0.72)	7.90 (0.74)	NA	NA	NA	empagliflozin 10 mg: 131.3 (13.0) empagliflozin 25 mg:131.2 (12.1)	131.7 (11.8)	131.4 (12.3)	NA	NA	NA
11	Empagliflozin, Cardiovascular Outcomes, and Mortality in Type 2 Diabetes	Bernard Zinman	2015	A randomized, double-blind, placebo-controlled trial	Multicenter(590 sites)	3	NCT01131676	1)Diagnosis of type 2 diabetes mellitus prior to informed consent 2)Male or female patients on diet and exercise regimen who are drug naive or pre treated with any background therapy. Antidiabetic therapy has to be unchanged for 12 weeks prior to randomization. 3)Glycosylated haemoglobin (HbA1c) of >= 7.0% and <=10% for patients on background therapy or HbA1c >= 7.0% and <= 9.0% for drug naive pa…	1)Uncontrolled hyperglycaemia with a glucose level >240 mg/dl (>13.3 mmol/L) after an overnight fast during placebo run-in and confirmed by a second measurement (not on the same day) Indication of liver disease, defined by serum levels of either alanine aminotransferase (ALT), aspartate aminotransferase 2)ALT or alkaline phosphatase above 3 x upper limit of normal (ULN) as determined at screening…	mono therapy	empagliflozin 10 mg qd empagliflozin 25 mg qd	Placebo qd	glucose-lowering medication (except for SGLT2i)	NA	2 weeks	2.6 years	4 weeks	NA	empagliflozin 10 mg:2345 empagliflozin 25 mg: 2342	2333	7020	empagliflozin 10 mg: 63.0(8.6) empagliflozin 25 mg: 63.2(8.6)	63.2(8.8)	63.1(8.6)	empagliflozin 1653/692 empagliflozin 25 mg: 1683/659	1680/653	5016/2004	T2DM+CV risks	NA	NA	NA	NA	NA	NA	NA	NA	NA	NA	NA	NA	NA	NA	NA	NA	NA	NA	Reported	Reported	Reported
[truncated: 7 more columns]
